# Supplementary material for: A Chronic Pain Self-Management Mobile App (Dolodoc): Cross-Sectional Acceptability Study
Source: JMIR Hum Factors. 2026 May 14;13:e77163. doi: 10.2196/77163 (PMC13219990; doi:10.2196/77163)
Supplement: Multimedia Appendix 4 [file humanfactors_v13i1e77163_app4.xlsx]

## Sheet: ViolinPlotRawData
Number of Unique Sessions	Unique Sessions Duration (min)
1	15.8333
6	7.51667
3	0.883333
2	0.866667
3	0.216667
4	1.36667
2	0
1	0
1	7.06667
2	0
1	0.216667
1	1.31667
4	0
4	0
7	0.933333
2	0.266667
1	0.0166667
1	3.36667
1	0
5	0.216667
2	8.63333
2	0
1	5.85
4	0.9
3	0.166667
2	0
14	2.25
1	0
2	0
1	0.116667
1	3.01667
4	0.783333
2	0.233333
1	2.65
3	4.8
6	0
3	0
2	0
2	0
3	6.98333
2	5.03333
1	0.1
1	2.75
3	0.15
10	0.05
3	1.43333
2	5.61667
1	14.7
1	3.58333
2	3.56667
1	0
2	0.0166667
2	2.51667
2	0.0166667
4	6.06667
1	1.66667
2	34.3667
1	0
1	0
1	3.81667
1	0.266667
1	1.76667
1	5.38333
1	0
1	22.7333
1	1.86667
5	1.6
1	1.6
3	0
2	0
2	0
2	6.63333
1	4.96667
1	0
1	8.66667
1	11.4833
4	2
1	25.1667
5	0
2	0.533333
2	0.566667
2	1.98333
2	0
2	0.266667
4	1.25
3	0.566667
1	1.51667
1	2.91667
2	6.06667
1	1.03333
1	3.68333
1	2.26667
1	0.05
1	0
1	0.266667
1	1.13333
1	0.4
1	5.76667
1	0
5	10.2333
1	0.0333333
1	0.25
1	7.95
1	2.13333
5	0.75
2	2.78333
1	0.15
1	2.68333
3	1.23333
4	9.16667
3	0
2	0.4
1	13.6167
2	2.01667
1	2.1
2	4.86667
1	20.8167
2	1.16667
3	0
6	0
1	0.683333
3	0.583333
1	20.7333
3	1.53333
3	0.0666667
7	0.55
5	3.06667
5	0.0666667
2	0.0666667
1	0
2	0.3
1	0.466667
5	0.0166667
1	0
4	1.25
2	0
3	9.16667
1	0
1	0
1	0.283333
1	0.566667
1	2.83333
1	0.8
1	0
1	2.28333
1	8.9
1	0.85
1	0
1	4.41667
1	3.03333
1	8.88333
4	0
2	0.133333
1	0.0166667
1	2.85
1	1
1	4.38333
1	0.2
1	0.666667
1	9.16667
1	0.566667
1	1
2	0
1	18.3667
2	0
1	2.41667
1	77.4
3	0
3	10.0833
1	0.183333
1	0
2	3.4
8	0
4	4.25
1	0.0166667
2	2.48333
2	2.35
2	22.7667
1	1.33333
4	0.35
3	0
1	0
1	1.85
3	8.55
2	0.5
1	2.61667
7	0.116667
3	1.61667
2	1.46667
2	1.96667
6	0.35
2	0
1	1.25
1	9.5
1	0
1	0
2	8.16667
1	1.31667
5	0
1	0
1	0
1	2.71667
2	0
2	0.0166667
5	0.2
1	0
2	14.7
2	0.05
2	1.15
3	0.6
3	0
2	1.36667
1	0.05
3	3.16667
1	0.233333
3	1.21667
1	1.5
1	0.45
1	0.0166667
1	0
6	0.2
1	0.733333
3	3.38333
1	3.36667
1	0.533333
5	0
1	0.833333
4	0.85
1	0.116667
2	2.8
2	5.26667
4	2.6
1	4.7
3	1.46667
4	4.68333
1	2.86667
2	0.666667
1	1
2	14.85
2	0.516667
1	0
1	0.216667
1	0.85
3	1.26667
2	0
1	1.05
1	5.16667
1	1.06667
4	0.183333
1	5.75
1	8.21667
2	0.333333
1	12.2
3	0.416667
1	0.15
2	0
1	0
4	0.233333
1	3.1
3	1.48333
2	3.9
4	1.01667
2	0.633333
1	0.666667
2	15.3667
1	0.0833333
4	0.0666667
1	0
3	2.3
2	0
1	0
1	7.98333
1	29.3
1	0
5	0.583333
1	0
1	0.716667
1	17.6
2	1.43333
39	0
2	1.9
1	0.8
3	3.31667
1	1.36667
3	0
1	3.86667
1	4.61667
2	0.883333
5	0.05
1	1.08333
1	0
2	0.116667
1	3.31667
1	0
2	0.0166667
1	11.2667
1	0
1	1.18333
2	4.4
2	0
3	0
4	0
4	0.05
1	0
11	2.28333
1	0
1	1.11667
2	0
1	0.05
2	0
2	0
3	2.95
2	29.9
1	3.03333
2	1.91667
3	0.95
6	0
2	0.833333
4	3.01667
2	0.483333
1	10.1833
6	2.03333
1	0
2	1.41667
3	0
1	6.25
1	0
6	4.5
1	4.55
1	4.48333
2	4.33333
1	3.61667
1	0
1	2.66667
3	4.5
3	4.48333
1	0.3
1	54.9167
1	0
1	0.05
1	0.0833333
2	1.65
3	2.83333
1	2.6
1	18.4667
4	10.6833
2	0
1	0.0833333
1	0.266667
2	0
3	0.15
1	0
2	2.4
1	4.38333
1	2.45
1	0.55
35	0.05
1	0
2	0.733333
1	0
3	0
1	4.98333
2	0.05
1	0
1	7.25
1	2.45
2	0
1	5.28333
1	1.36667
1	2.15
1	0
1	0.0333333
1	9.5
1	0
1	0
1	1.26667
1	0
1	0
2	1.75
1	0
4	1.93333
1	0.633333
1	1.48333
1	0.4
1	0.383333
1	0.633333
2	0.733333
2	4.88333
3	0.2
1	0.0333333
1	0.0333333
1	28.8333
2	0.966667
2	0
2	5.53333
3	0
4	0
1	0.183333
3	1.25
1	0.8
3	0
1	1.28333
1	1.26667
1	0.3
3	0.516667
4	43.7
1	2.38333
4	0.1
1	0
2	0.2
4	0
1	32.7333
2	0
2	0.95
1	0.833333
2	0.766667
5	0
1	10.8167
1	0.816667
3	1.16667
1	2.3
2	6.21667
4	0.35
1	0.2
1	0
2	0.9
2	0.2
3	2.01667
2	2.58333
1	0.633333
1	0
1	3.83333
1	0.483333
4	8.33333
1	0.283333
4	0
2	0.0166667
1	0
1	4.5
2	1.85
2	1.01667
2	25.8167
1	2.71667
1	0.25
4	0.0166667
2	0.8
1	0
2	1.21667
1	3.21667
1	0.166667
1	1.11667
1	0.0166667
1	1.05
1	40.2833
1	13.95
2	3.06667
1	4.13333
1	2.88333
1	3.18333
1	1.38333
1	0.0333333
1	3.35
1	0.783333
1	2.05
1	0.75
1	0
2	16.45
1	26.0833
1	0
1	0
1	2.3
2	32.0667
2	0.283333
1	0
1	10.1
1	3.91667
1	0
1	0.316667
1	1.15
1	2.56667
1	1.06667
1	0.233333
1	0.3
1	5.73333
1	0
2	3.71667
2	0
1	2
2	2.4
2	0
5	7.93333
1	0
1	0
1	0
1	0
2	10.2167
1	0
1	1.63333
2	0.65
1	0.216667
1	0
1	3.11667
2	7.53333
2	0.0833333
4	1.5
1	0
1	1.08333
1	0
2	0
1	1.65
2	0
1	3.95
1	0.2
1	0
3	0.4
2	0.5
2	11.7833
6	0
1	2.33333
1	4.35
1	4.51667
1	4.46667
3	4.56667
1	4.36667
1	4.4
2	4.61667
1	2.4
1	1.4
3	0.116667
1	1.23333
1	0.0166667
2	1.81667
1	7.33333
2	4.8
1	5.3
1	0.0166667
2	0.0166667
2	4.01667
1	0
2	5.3
1	0.25
1	5.88333
3	2.06667
2	0
1	52.6
8	1.13333
1	3.05
1	4.65
2	13.4167
1	1.56667
3	0
2	0.35
2	0.25
1	1.55
2	12.4667
1	2.81667
1	2
2	0
1	1.36667
2	0.6
2	0
3	3.81667
1	4.63333
2	4.26667
1	7.01667
1	2.06667
2	13.45
1	41.2
1	84.15
2	0.816667
4	4.73333
1	0
3	0.116667
1	2.41667
3	2.35
2	0
1	95.4833
1	1.68333
3	4
1	2.61667
1	0.0166667
2	0.5
1	0.7
1	15.6167
2	0
1	0
2	1.05
1	0.383333
1	2.28333
3	2.45
1	1.25
1	0.0666667
2	0.7
2	0.316667
1	1.23333
1	0.566667
1	0.233333
1	1.26667
1	0.0166667
1	0.233333
2	0
2	3.43333
1	2.68333
1	8.81667
1	0
5	0.3
3	0.7
1	0.0833333
2	0.1
1	3.61667
1	0.333333
2	0.1
2	1.46667
1	0
1	3.28333
4	0.0166667
2	1.46667
1	0.65
1	12.15
1	3.2
2	0
3	0.416667
2	0
1	1.01667
1	0.85
1	0
1	0.516667
1	0
1	0.216667
1	2.66667
1	0
2	49.5167
1	97.4167
3	0
1	0
2	6.6
1	58.5
2	0
2	0
2	0.933333
1	2.71667
8	3.6
1	0.05
1	0
1	1.28333
1	0
1	0.366667
1	0.0166667
1	17.7667
1	0.1
4	4.06667
1	0.35
1	0.35
1	0.0166667
2	0.366667
1	0.883333
1	0
2	0
1	10.9667
3	2
2	1.55
1	0
1	0.733333
1	6.26667
1	0
1	0.5
2	0
1	0.533333
1	1.36667
1	1.28333
1	0
1	1.01667
1	4.46667
1	0
1	0
1	1.45
1	1.4
1	0.25
1	0.216667
1	0
1	1.56667
1	8.1
3	0.6
1	3.68333
1	0
2	0.266667
1	3.73333
1	0.233333
2	1
1	0
2	0.516667
1	0
1	2.4
1	0.65
1	0
1	0.8
1	0
1	0.25
1	0
1	0
1	0.0166667
1	15.5
1	0.0166667
1	1.01667
1	0.1
1	0.366667
1	20.6333
1	2.26667
1	1.61667
1	1.95
2	0.416667
2	5.5
1	0
1	1.06667
1	2.58333
1	0.0166667
1	0
1	3.26667
1	5.83333
1	0
1	0.416667
1	3.25
1	0
1	0
1	0
1	1.8
1	0.0166667
1	19.05
1	1.58333
1	6.38333
2	5.56667
1	0
1	3.33333
1	1.23333
1	0.9
1	0.666667
1	3.86667
1	0
2	0
1	0.1
1	5.08333
1	0
1	2.71667
1	0
2	0.866667
1	0
1	2.18333
1	0
1	6.26667
1	0
2	1.33333
1	0
1	0
1	0
1	0.616667
1	0.05
1	3.16667
1	0
1	1.05
1	0
1	0
1	0.316667
1	3.46667
1	2.58333
1	0.65
1	29.3833
1	0.0666667
1	3.6
1	0.85
1	0
1	3.01667
1	0
2	2.75
1	0
1	7.3
1	1.66667
2	0
1	1.28333
1	0
2	0
1	0.416667
1	0.466667
1	0
1	0
1	3.83333
2	0
1	11.1333
1	0.55
1	1.58333
1	0
1	0
1	2.15
1	0.166667
1	0
1	0.816667
1	0.766667
1	2.16667
1	0.283333
1	0.383333
1	0.666667
2	0.0166667
1	0.766667
	6.86667
	0.2
	0
	0
	4.45
	0.45
	0
	0
	2.7
	1.6
	0
	29.5833
	0.783333
	1.28333
	0.116667
	0.15
	0
	0
	1.36667
	6.28333
	2.56667
	39.2167
	16.8667
	0.35
	0
	0
	0.516667
	5
	1.41667
	2.68333
	0
	0.2
	1.91667
	3.11667
	0
	0.533333
	0.366667
	0
	26.8333
	2.85
	7.7
	0.8
	0
	0.0166667
	3.03333
	0.05
	0.0166667
	0
	0
	1.03333
	0
	1.43333
	0
	0.116667
	10.9833
	0
	4.31667
	0.65
	0.5
	0.466667
	0.816667
	5.46667
	4.33333
	0.05
	1.9
	0.5
	0
	0.266667
	0
	4.91667
	4.63333
	8
	0.45
	2.01667
	27.85
	0.683333
	2
	1.91667
	0
	0
	28.0667
	1.53333
	0
	3.21667
	0.333333
	0.0833333
	0.55
	27.7833
	0
	2.71667
	0
	1.33333
	1.75
	1.41667
	0.45
	0.616667
	0.85
	0.05
	2.8
	8.41667
	0.8
	0.366667
	29.15
	1.05
	23.95
	9.15
	0
	3.35
	1.41667
	2.8
	0
	0.0666667
	4.13333
	0.466667
	0
	6.1
	0.0666667
	0
	5.93333
	0
	0.1
	18.0167
	0.0166667
	9.31667
	0
	0.583333
	3.88333
	3.51667
	1.71667
	3.81667
	2.03333
	0
	2.26667
	1
	0.0166667
	1.2
	1.43333
	0.5
	1.16667
	2.38333
	0.883333
	0.366667
	25.75
	0.766667
	0
	0
	6.5
	4.66667
	1.73333
	0.683333
	0.3
	0
	1.61667
	2.05
	2.33333
	0.333333
	1.45
	7.23333
	0
	0
	0
	0.466667
	0
	0.0166667
	4.11667
	0.0166667
	0
	1.53333
	0.5
	0.0833333
	0.866667
	0
	0.0166667
	5.9
	1.68333
	9.71667
	6.03333
	2.48333
	11.5167
	0.65
	0.85
	0.0166667
	0.583333
	0
	1.78333
	1.61667
	1.51667
	0
	0.733333
	0.883333
	0.466667
	0.15
	1.51667
	0
	2.76667
	1.88333
	0.0166667
	0
	0.0666667
	0
	0.15
	0
	0
	0
	0.383333
	0
	19.6
	0.866667
	0
	11.1833
	0
	0.116667
	0.716667
	1.4
	0
	0.383333
	6.16667
	0
	0.0166667
	1.95
	41.55
	0
	1.66667
	0.433333
	5.35
	0
	1.4
	1.43333
	3.88333
	0.1
	0
	0.716667
	2.65
	0
	1.03333
	0
	1.91667
	1.51667
	0
	0
	0.566667
	0.7
	0.166667
	0.766667
	0.35
	1.38333
	0.583333
	5.15
	0
	3.23333
	2.46667
	0.533333
	1.85
	0.983333
	2.86667
	1.06667
	5.68333
	16.05
	1.23333
	7.01667
	0.0833333
	0.216667
	0.916667
	1.61667
	0.0166667
	0.85
	4.71667
	7.25
	0.966667
	1.68333
	0.6
	5.63333
	3.5
	0.4
	5.46667
	0
	5.35
	0.2
	0.616667
	6.86667
	0.266667
	0.35
	10.55
	3.25
	0
	1.08333
	2.18333
	0.65
	0.766667
	0
	0
	2.31667
	1.18333
	0.766667
	0
	9.28333
	0.416667
	1.03333
	0.25
	0
	0
	0.266667
	9.25
	0.616667
	1.38333
	0.166667
	7.36667
	6.8
	1.78333
	0.3
	0.0166667
	0.433333
	0
	0
	0
	6.16667
	0
	1.16667
	1.96667
	0.816667
	0
	0.683333
	1.26667
	0
	0
	9.11667
	10.55
	0
	0.0833333
	0.45
	0.25
	0
	1.08333
	0.3
	0
	0.516667
	12.8
	0.783333
	5.58333
	1
	0.833333
	0
	0
	7.23333
	0
	0.85
	2.55
	3.5
	1.51667
	0.516667
	0.733333
	5.21667
	0
	0.333333
	0
	0.933333
	4.15
	6.76667
	0
	1.43333
	0.483333
	0
	0.616667
	1.83333
	3.21667
	2.78333
	0
	0.5
	0
	0.333333
	1.75
	4.55
	3.08333
	2.66667
	2.65
	0
	5.73333
	3.86667
	0
	1.11667
	0
	0
	2.28333
	6.6
	3.76667
	6.15
	4.05
	0.633333
	0.866667
	0.133333
	3.05
	12.0833
	0.45
	0.433333
	0.316667
	5.41667
	6.65
	0
	2.68333
	0
	0
	2.43333
	0
	0
	0
	11.2
	0.0833333
	4.75
	0.45
	3.68333
	0.65
	0.7
	0.666667
	0
	0
	0.25
	0.716667
	0.1
	0.283333
	7.35
	4.05
	0.55
	0.166667
	2.78333
	0
	0
	10.5667
	0
	3.78333
	15.9667
	0
	0
	2.7
	1.73333
	0
	0.0166667
	0
	0
	0.1
	10.8167
	0.483333
	5.76667
	0
	2.76667
	0
	0.0166667
	3.5
	2.23333
	0.85
	0.633333
	5.88333
	0.0166667
	0
	1.93333
	0.533333
	3.61667
	0.766667
	1
	31.7667
	0.283333
	0
	0.133333
	0
	0
	0
	5.9
	0.0166667
	0
	5.25
	1.71667
	2.66667
	1.83333
	0
	0
	0.283333
	0
	0
	0.1
	0
	1.48333
	0.383333
	3.18333
	2.38333
	1.8
	8.48333
	0
	0
	0.716667
	2.13333
	0
	0.966667
	2.71667
	0.05
	2.86667
	1.96667
	1.95
	1.9
	0.15
	1.3
	0
	6
	0.166667
	0
	0.0166667
	0.0833333
	0
	0.516667
	0
	0.6
	0
	0
	0.466667
	0.766667
	0.116667
	0.666667
	0
	0
	0.7
	0
	0
	0.683333
	15.0833
	3.83333
	0
	5.1
	0.533333
	0
	0.716667
	0
	5.08333
	10.1667
	3.78333
	3.2
	0.0166667
	0
	0
	2.05
	2.51667
	0
	0
	1.61667
	3.06667
	3.36667
	2.25
	17.25
	13.4
	0.6
	0
	0.633333
	3.28333
	0.733333
	2.45
	4.65
	0
	0.0166667
	0.75
	0
	1.3
	3.63333
	0
	0.633333
	1.66667
	0
	0.983333
	0.116667
	0
	0
	0.0166667
	3.86667
	0.0166667
	0.05
	0.1
	3.05
	6.31667
	0.116667
	0
	1.85
	1.3
	0.233333
	0
	1.05
	0
	1.71667
	0
	27
	3
	0.0166667
	14.2167
	0.516667
	1.58333
	53.6
	18.6167
	1.8
	3.53333
	2.31667
	0
	0.166667
	1.33333
	0
	1.06667
	0.616667
	0
	1.3
	1.01667
	1.16667
	0.916667
	2.35
	5.95
	4.1
	2.41667
	0
	12.2833
	0.483333
	0.983333
	10.4667
	1.11667
	0.483333
	0.383333
	2.18333
	0
	0.0833333
	1.43333
	6.56667
	0.416667
	1.91667
	0
	0
	0
	0.233333
	2.05
	0
	4.23333
	3.68333
	4.33333
	1.33333
	0
	0
	3.98333
	0.933333
	2.08333
	0
	0.566667
	0
	1.68333
	0
	0.3
	1.05
	0
	2.6
	0
	0.816667
	0.566667
	1.21667
	0.133333
	1.43333
	3.2
	0
	2.36667
	0.0166667
	0
	1.5
	0.2
	2.5
	1.13333
	5.5
	20.6333
	0
	0
	0.616667
	1.33333
	2.61667
	0.45
	4.7
	0.383333
	0.0166667
	0
	2.36667
	20.7167
	5.75
	0.0166667
	1.86667
	3.1
	3.23333
	1.95
	0
	0
	2.13333
	10.7833
	9.8
	0.266667
	7.26667
	0
	2.31667
	1.61667
	0
	1.65
	12.8333
	4.71667
	0.683333
	0
	0.566667
	0.0166667
	1.31667
	0.0166667
	0
	2.93333
	1.13333
	0
	0.933333
	23.3667
	0.583333
	0.0166667
	0
	3.81667
	3.36667
	0
	0
	0.983333
	0
	2.05
	0
	1.8
	0
	27.4
	5.88333
	0
	0
	5.38333
	3.71667
	0.0666667
	1.9
	0
	2.35
	0.7
	0
	0
	0.7
	6.6
	2.5
	0
	1.8
	2.35
	0.633333
	1.73333
	0
	1.93333
	0.433333
	0.183333
	0.566667
	0
	2.68333
	2.3
	5.21667
	0
	1.31667
	1.61667
	0.05
	18.1667
	0
	0
	0.0333333
	0.616667
	1.55
	1.38333
	0.0166667
	0
	0.65
	0
	0.65
	0
	0.683333
	2.05
	0
	0.616667
	0.6
	1.08333
	3.6
	0
	2.5
	2.06667
	0
	0.466667
	1.91667
	0
	0.716667
	0.45
	0
	0.683333
	0.383333
	0.483333
	0.966667
	3.31667
	1.7
	5.51667
	19.25
	0.333333
	1.56667
	0
	3.23333
	0
	4.6
	1.16667
	1.21667
	0
	2.15
	0
	0.8
	0
	1.8
	0
	8.06667
	0.1
	0
	3.35
	0
	1.11667
	3.36667
	1.01667
	2.68333
	6.58333
	1.51667
	0
	1.1
	0
	5.51667
	0.733333
	0
	0
	0
	0.7
	0
	1.35
	0
	0
	1.43333
	0
	3.58333
	0
	0
	6.6
	6.83333
	0
	3.5
	0.05
	0
	12.85
	2.35
	1.1
	0
	19.35
	0
	0
	0
	0.683333
	2
	0
	3.45
	17.85
	0
	0.5
	4.38333
	2.16667
	0.0166667
	0.616667
	3.6
	0.0166667
	0.0166667
	0
	4.66667
	1.11667
	0.55
	1.4
	1
	0
	0.683333
	0
	4.25
	6.28333
	0
	0
	1.83333
	3.9
	27.2667
	0
	0.266667
	0.916667
	0.0166667
	0
	4.55
	1.2
	0.0166667
	1.01667
	0.433333
	2.81667
	6.25
	0
	0.0166667
	2.56667
	0.816667
	0.783333
	6.51667
	1.05
	1.55
	0.983333
	4.01667
	2.2
	0.716667
	0
	1.21667
	0
	0.95
	1.13333
	36.0333
	8.95
	3.23333
	2.83333
	0
	0.7
	0
	5.06667
	7.25
	0.0166667
	4.33333
	1.01667
	0.65
	1.55
	1.78333
	16.7
	0.05
	4.58333
	0
	0.466667
	0.05
	2.71667
	0.683333
	10.7333
	1.15
	0.1
	0.516667
	3.56667
	3.43333
	0
	0.333333
	0.683333
	0
	0
	6.01667
	0.866667
	5.15
	6.63333
	1.38333
	1.78333
	0
	2.48333
	0.65
	0.983333
	2.16667
	1.83333
	19.5667
	0.466667
	1.91667
	0
	16.8667
	16.1667
	8.56667
	5.15
	0.583333
	1.4
	0
	1.46667
	1.53333
	18.9
	5.53333
	5.26667
	4.13333
	0
	0
	7.31667
	6.26667
	0.883333
	0.2
	3.71667
	2.56667
	8.38333
	0.95
	0
	0
	4.05
	0
	1.83333
	0.15
	0.3
	1.93333
	0.5
	1.8
	0
	0.5
	0
	1.58333
	0
	1.73333
	0
	1.81667
	0.466667
	0.45
	0.566667
	9.95
	0.25
	18.75
	0
	0
	3.05
	0
	2.16667
	2.81667
	2.91667
	16.05
	2.05
	0.75
	0.2
	6.7
	0.266667
	8.46667
	0
	1.03333
	0
	3.03333
	6.41667
	0.35
	0
	14.6667
	0
	0
	0
	32.0833
	2.03333
	3.95
	2.3
	0
	2.63333
	4.9
	1.4
	30.2333
	1.78333
	1.16667
	1.88333
	1.63333
	0.95
	0
	1.05
	2.1
	2.1
	0
	4.55
	4.6
	1.45
	6.36667
	0
	4.41667
	0.233333
	13.15
	7.71667
	1.68333
	2.91667
	1.28333
	20.6833
	12.5167
	18.0333
	0.7
	2.45
	1.78333
	0.816667
	0.5
	2.98333
	0.5
	4.15
	6.6
	3.95
	4.48333
	0
	0
	1.93333
	1.68333
	0.266667
	0
	0.9
	0
	0
	0
	0.866667
	1.28333
	0.616667
	0.0833333
	1.36667
	9.58333
	0
	0
	1.91667
	1.71667
	0.516667
	0
	0.616667
	0.3
	0.266667
	4.16667
	1.4
	1.98333
	3.43333
	1.61667
	0.333333
	2.65
	3.53333
	0.916667
	0.1
	0
	1.4
	4.96667
	0.6
	0.766667
	0.0166667
	5.66667
	5.78333
	1.2
	0
	0.383333
	13.5167
	0.466667
	1.73333
	0.2
	0.666667
	2.46667
	5.11667
	3.91667
	28.6
	0.683333
	0.0666667
	11.0167
	15.0167
	0
	4.58333
	0
	1.38333
	0
	0
	1.93333
	3.23333
	4.81667
	0.316667
	0
	0.766667
	0
	1.28333
	0
	0.0166667
	3.93333
	2.55
	0
	6.03333
	10.9667
	0.883333
	0.1
	3.05
	0
	0.816667
	1.83333
	4.05
	4.43333
	0.583333
	2.18333
	1.53333
	3.06667
	5.2
	0.85
	1.6
	2.53333
	0.816667
	0.933333
	0
	0
	3.31667
	2.43333
	0
	0.0833333
	9.76667
	2.21667
	2.45
	3.81667
	0
	2.01667
	4.3
	1.28333
	3.4
	4.33333
	5.06667
	2.3
	1.16667
	2.46667
[truncated: 1,590 more rows]

## Sheet: ViolinPlotProcessedData
Number of Unique Sessions	Rank	Percentile				Unique Sessions Duration (min)	Rank	Percentile
1	1	0.124688				0	1	0.0278629
1	2	0.249377				0	2	0.0557258
1	3	0.374065				0	3	0.0835887
1	4	0.498753				0	4	0.111452
1	5	0.623441				0	5	0.139315
1	6	0.74813				0	6	0.167177
1	7	0.872818				0	7	0.19504
1	8	0.997506			Value (number of unique sessions)	0	8	0.222903
1	9	1.12219		P25	1	0	9	0.250766
1	10	1.24688		P50	1	0	10	0.278629
1	11	1.37157		P75	2	0	11	0.306492
1	12	1.49626		P100	39	0	12	0.334355
1	13	1.62095				0	13	0.362218
1	14	1.74564				0	14	0.390081
1	15	1.87032				0	15	0.417944
1	16	1.99501				0	16	0.445807
1	17	2.1197			Value (unique session duration)	0	17	0.47367
1	18	2.24439		P25	0.0833333	0	18	0.501532
1	19	2.36908		P50	1.25	0	19	0.529395
1	20	2.49377		P75	3.56667	0	20	0.557258
1	21	2.61845		P100	97.4167	0	21	0.585121
1	22	2.74314				0	22	0.612984
1	23	2.86783				0	23	0.640847
1	24	2.99252				0	24	0.66871
1	25	3.11721				0	25	0.696573
1	26	3.2419				0	26	0.724436
1	27	3.36658				0	27	0.752299
1	28	3.49127				0	28	0.780162
1	29	3.61596				0	29	0.808025
1	30	3.74065				0	30	0.835887
1	31	3.86534				0	31	0.86375
1	32	3.99002				0	32	0.891613
1	33	4.11471				0	33	0.919476
1	34	4.2394				0	34	0.947339
1	35	4.36409				0	35	0.975202
1	36	4.48878				0	36	1.00306
1	37	4.61347				0	37	1.03093
1	38	4.73815				0	38	1.05879
1	39	4.86284				0	39	1.08665
1	40	4.98753				0	40	1.11452
1	41	5.11222				0	41	1.14238
1	42	5.23691				0	42	1.17024
1	43	5.3616				0	43	1.19811
1	44	5.48628				0	44	1.22597
1	45	5.61097				0	45	1.25383
1	46	5.73566				0	46	1.28169
1	47	5.86035				0	47	1.30956
1	48	5.98504				0	48	1.33742
1	49	6.10973				0	49	1.36528
1	50	6.23441				0	50	1.39315
1	51	6.3591				0	51	1.42101
1	52	6.48379				0	52	1.44887
1	53	6.60848				0	53	1.47673
1	54	6.73317				0	54	1.5046
1	55	6.85786				0	55	1.53246
1	56	6.98254				0	56	1.56032
1	57	7.10723				0	57	1.58819
1	58	7.23192				0	58	1.61605
1	59	7.35661				0	59	1.64391
1	60	7.4813				0	60	1.67177
1	61	7.60599				0	61	1.69964
1	62	7.73067				0	62	1.7275
1	63	7.85536				0	63	1.75536
1	64	7.98005				0	64	1.78323
1	65	8.10474				0	65	1.81109
1	66	8.22943				0	66	1.83895
1	67	8.35411				0	67	1.86682
1	68	8.4788				0	68	1.89468
1	69	8.60349				0	69	1.92254
1	70	8.72818				0	70	1.9504
1	71	8.85287				0	71	1.97827
1	72	8.97756				0	72	2.00613
1	73	9.10224				0	73	2.03399
1	74	9.22693				0	74	2.06186
1	75	9.35162				0	75	2.08972
1	76	9.47631				0	76	2.11758
1	77	9.601				0	77	2.14544
1	78	9.72569				0	78	2.17331
1	79	9.85037				0	79	2.20117
1	80	9.97506				0	80	2.22903
1	81	10.0998				0	81	2.2569
1	82	10.2244				0	82	2.28476
1	83	10.3491				0	83	2.31262
1	84	10.4738				0	84	2.34048
1	85	10.5985				0	85	2.36835
1	86	10.7232				0	86	2.39621
1	87	10.8479				0	87	2.42407
1	88	10.9726				0	88	2.45194
1	89	11.0973				0	89	2.4798
1	90	11.2219				0	90	2.50766
1	91	11.3466				0	91	2.53553
1	92	11.4713				0	92	2.56339
1	93	11.596				0	93	2.59125
1	94	11.7207				0	94	2.61911
1	95	11.8454				0	95	2.64698
1	96	11.9701				0	96	2.67484
1	97	12.0948				0	97	2.7027
1	98	12.2195				0	98	2.73057
1	99	12.3441				0	99	2.75843
1	100	12.4688				0	100	2.78629
1	101	12.5935				0	101	2.81415
1	102	12.7182				0	102	2.84202
1	103	12.8429				0	103	2.86988
1	104	12.9676				0	104	2.89774
1	105	13.0923				0	105	2.92561
1	106	13.217				0	106	2.95347
1	107	13.3416				0	107	2.98133
1	108	13.4663				0	108	3.00919
1	109	13.591				0	109	3.03706
1	110	13.7157				0	110	3.06492
1	111	13.8404				0	111	3.09278
1	112	13.9651				0	112	3.12065
1	113	14.0898				0	113	3.14851
1	114	14.2145				0	114	3.17637
1	115	14.3392				0	115	3.20424
1	116	14.4638				0	116	3.2321
1	117	14.5885				0	117	3.25996
1	118	14.7132				0	118	3.28782
1	119	14.8379				0	119	3.31569
1	120	14.9626				0	120	3.34355
1	121	15.0873				0	121	3.37141
1	122	15.212				0	122	3.39928
1	123	15.3367				0	123	3.42714
1	124	15.4613				0	124	3.455
1	125	15.586				0	125	3.48286
1	126	15.7107				0	126	3.51073
1	127	15.8354				0	127	3.53859
1	128	15.9601				0	128	3.56645
1	129	16.0848				0	129	3.59432
1	130	16.2095				0	130	3.62218
1	131	16.3342				0	131	3.65004
1	132	16.4589				0	132	3.6779
1	133	16.5835				0	133	3.70577
1	134	16.7082				0	134	3.73363
1	135	16.8329				0	135	3.76149
1	136	16.9576				0	136	3.78936
1	137	17.0823				0	137	3.81722
1	138	17.207				0	138	3.84508
1	139	17.3317				0	139	3.87295
1	140	17.4564				0	140	3.90081
1	141	17.581				0	141	3.92867
1	142	17.7057				0	142	3.95653
1	143	17.8304				0	143	3.9844
1	144	17.9551				0	144	4.01226
1	145	18.0798				0	145	4.04012
1	146	18.2045				0	146	4.06799
1	147	18.3292				0	147	4.09585
1	148	18.4539				0	148	4.12371
1	149	18.5786				0	149	4.15157
1	150	18.7032				0	150	4.17944
1	151	18.8279				0	151	4.2073
1	152	18.9526				0	152	4.23516
1	153	19.0773				0	153	4.26303
1	154	19.202				0	154	4.29089
1	155	19.3267				0	155	4.31875
1	156	19.4514				0	156	4.34661
1	157	19.5761				0	157	4.37448
1	158	19.7007				0	158	4.40234
1	159	19.8254				0	159	4.4302
1	160	19.9501				0	160	4.45807
1	161	20.0748				0	161	4.48593
1	162	20.1995				0	162	4.51379
1	163	20.3242				0	163	4.54166
1	164	20.4489				0	164	4.56952
1	165	20.5736				0	165	4.59738
1	166	20.6983				0	166	4.62524
1	167	20.8229				0	167	4.65311
1	168	20.9476				0	168	4.68097
1	169	21.0723				0	169	4.70883
1	170	21.197				0	170	4.7367
1	171	21.3217				0	171	4.76456
1	172	21.4464				0	172	4.79242
1	173	21.5711				0	173	4.82028
1	174	21.6958				0	174	4.84815
1	175	21.8204				0	175	4.87601
1	176	21.9451				0	176	4.90387
1	177	22.0698				0	177	4.93174
1	178	22.1945				0	178	4.9596
1	179	22.3192				0	179	4.98746
1	180	22.4439				0	180	5.01532
1	181	22.5686				0	181	5.04319
1	182	22.6933				0	182	5.07105
1	183	22.818				0	183	5.09891
1	184	22.9426				0	184	5.12678
1	185	23.0673				0	185	5.15464
1	186	23.192				0	186	5.1825
1	187	23.3167				0	187	5.21037
1	188	23.4414				0	188	5.23823
1	189	23.5661				0	189	5.26609
1	190	23.6908				0	190	5.29395
1	191	23.8155				0	191	5.32182
1	192	23.9401				0	192	5.34968
1	193	24.0648				0	193	5.37754
1	194	24.1895				0	194	5.40541
1	195	24.3142				0	195	5.43327
1	196	24.4389				0	196	5.46113
1	197	24.5636				0	197	5.48899
1	198	24.6883				0	198	5.51686
1	199	24.813				0	199	5.54472
1	200	24.9377				0	200	5.57258
1	201	25.0623				0	201	5.60045
1	202	25.187				0	202	5.62831
1	203	25.3117				0	203	5.65617
1	204	25.4364				0	204	5.68403
1	205	25.5611				0	205	5.7119
1	206	25.6858				0	206	5.73976
1	207	25.8105				0	207	5.76762
1	208	25.9352				0	208	5.79549
1	209	26.0599				0	209	5.82335
1	210	26.1845				0	210	5.85121
1	211	26.3092				0	211	5.87907
1	212	26.4339				0	212	5.90694
1	213	26.5586				0	213	5.9348
1	214	26.6833				0	214	5.96266
1	215	26.808				0	215	5.99053
1	216	26.9327				0	216	6.01839
1	217	27.0574				0	217	6.04625
1	218	27.182				0	218	6.07412
1	219	27.3067				0	219	6.10198
1	220	27.4314				0	220	6.12984
1	221	27.5561				0	221	6.1577
1	222	27.6808				0	222	6.18557
1	223	27.8055				0	223	6.21343
1	224	27.9302				0	224	6.24129
1	225	28.0549				0	225	6.26916
1	226	28.1796				0	226	6.29702
1	227	28.3042				0	227	6.32488
1	228	28.4289				0	228	6.35274
1	229	28.5536				0	229	6.38061
1	230	28.6783				0	230	6.40847
1	231	28.803				0	231	6.43633
1	232	28.9277				0	232	6.4642
1	233	29.0524				0	233	6.49206
1	234	29.1771				0	234	6.51992
1	235	29.3017				0	235	6.54778
1	236	29.4264				0	236	6.57565
1	237	29.5511				0	237	6.60351
1	238	29.6758				0	238	6.63137
1	239	29.8005				0	239	6.65924
1	240	29.9252				0	240	6.6871
1	241	30.0499				0	241	6.71496
1	242	30.1746				0	242	6.74283
1	243	30.2993				0	243	6.77069
1	244	30.4239				0	244	6.79855
1	245	30.5486				0	245	6.82641
1	246	30.6733				0	246	6.85428
1	247	30.798				0	247	6.88214
1	248	30.9227				0	248	6.91
1	249	31.0474				0	249	6.93787
1	250	31.1721				0	250	6.96573
1	251	31.2968				0	251	6.99359
1	252	31.4214				0	252	7.02145
1	253	31.5461				0	253	7.04932
1	254	31.6708				0	254	7.07718
1	255	31.7955				0	255	7.10504
1	256	31.9202				0	256	7.13291
1	257	32.0449				0	257	7.16077
1	258	32.1696				0	258	7.18863
1	259	32.2943				0	259	7.21649
1	260	32.419				0	260	7.24436
1	261	32.5436				0	261	7.27222
1	262	32.6683				0	262	7.30008
1	263	32.793				0	263	7.32795
1	264	32.9177				0	264	7.35581
1	265	33.0424				0	265	7.38367
1	266	33.1671				0	266	7.41154
1	267	33.2918				0	267	7.4394
1	268	33.4165				0	268	7.46726
1	269	33.5411				0	269	7.49512
1	270	33.6658				0	270	7.52299
1	271	33.7905				0	271	7.55085
1	272	33.9152				0	272	7.57871
1	273	34.0399				0	273	7.60658
1	274	34.1646				0	274	7.63444
1	275	34.2893				0	275	7.6623
1	276	34.414				0	276	7.69016
1	277	34.5387				0	277	7.71803
1	278	34.6633				0	278	7.74589
1	279	34.788				0	279	7.77375
1	280	34.9127				0	280	7.80162
1	281	35.0374				0	281	7.82948
1	282	35.1621				0	282	7.85734
1	283	35.2868				0	283	7.8852
1	284	35.4115				0	284	7.91307
1	285	35.5362				0	285	7.94093
1	286	35.6608				0	286	7.96879
1	287	35.7855				0	287	7.99666
1	288	35.9102				0	288	8.02452
1	289	36.0349				0	289	8.05238
1	290	36.1596				0	290	8.08025
1	291	36.2843				0	291	8.10811
1	292	36.409				0	292	8.13597
1	293	36.5337				0	293	8.16383
1	294	36.6584				0	294	8.1917
1	295	36.783				0	295	8.21956
1	296	36.9077				0	296	8.24742
1	297	37.0324				0	297	8.27529
1	298	37.1571				0	298	8.30315
1	299	37.2818				0	299	8.33101
1	300	37.4065				0	300	8.35887
1	301	37.5312				0	301	8.38674
1	302	37.6559				0	302	8.4146
1	303	37.7805				0	303	8.44246
1	304	37.9052				0	304	8.47033
1	305	38.0299				0	305	8.49819
1	306	38.1546				0	306	8.52605
1	307	38.2793				0	307	8.55391
1	308	38.404				0	308	8.58178
1	309	38.5287				0	309	8.60964
1	310	38.6534				0	310	8.6375
1	311	38.7781				0	311	8.66537
1	312	38.9027				0	312	8.69323
1	313	39.0274				0	313	8.72109
1	314	39.1521				0	314	8.74896
1	315	39.2768				0	315	8.77682
1	316	39.4015				0	316	8.80468
1	317	39.5262				0	317	8.83254
1	318	39.6509				0	318	8.86041
1	319	39.7756				0	319	8.88827
1	320	39.9002				0	320	8.91613
1	321	40.0249				0	321	8.944
1	322	40.1496				0	322	8.97186
1	323	40.2743				0	323	8.99972
1	324	40.399				0	324	9.02758
1	325	40.5237				0	325	9.05545
1	326	40.6484				0	326	9.08331
1	327	40.7731				0	327	9.11117
1	328	40.8978				0	328	9.13904
1	329	41.0224				0	329	9.1669
1	330	41.1471				0	330	9.19476
1	331	41.2718				0	331	9.22262
1	332	41.3965				0	332	9.25049
1	333	41.5212				0	333	9.27835
1	334	41.6459				0	334	9.30621
1	335	41.7706				0	335	9.33408
1	336	41.8953				0	336	9.36194
1	337	42.02				0	337	9.3898
1	338	42.1446				0	338	9.41767
1	339	42.2693				0	339	9.44553
1	340	42.394				0	340	9.47339
1	341	42.5187				0	341	9.50125
1	342	42.6434				0	342	9.52912
1	343	42.7681				0	343	9.55698
1	344	42.8928				0	344	9.58484
1	345	43.0175				0	345	9.61271
1	346	43.1421				0	346	9.64057
1	347	43.2668				0	347	9.66843
1	348	43.3915				0	348	9.69629
1	349	43.5162				0	349	9.72416
1	350	43.6409				0	350	9.75202
1	351	43.7656				0	351	9.77988
1	352	43.8903				0	352	9.80775
1	353	44.015				0	353	9.83561
1	354	44.1397				0	354	9.86347
1	355	44.2643				0	355	9.89133
1	356	44.389				0	356	9.9192
1	357	44.5137				0	357	9.94706
1	358	44.6384				0	358	9.97492
1	359	44.7631				0	359	10.0028
1	360	44.8878				0	360	10.0306
1	361	45.0125				0	361	10.0585
1	362	45.1372				0	362	10.0864
1	363	45.2618				0	363	10.1142
1	364	45.3865				0	364	10.1421
1	365	45.5112				0	365	10.17
1	366	45.6359				0	366	10.1978
1	367	45.7606				0	367	10.2257
1	368	45.8853				0	368	10.2536
1	369	46.01				0	369	10.2814
1	370	46.1347				0	370	10.3093
1	371	46.2594				0	371	10.3371
1	372	46.384				0	372	10.365
1	373	46.5087				0	373	10.3929
1	374	46.6334				0	374	10.4207
1	375	46.7581				0	375	10.4486
1	376	46.8828				0	376	10.4765
1	377	47.0075				0	377	10.5043
1	378	47.1322				0	378	10.5322
1	379	47.2569				0	379	10.56
1	380	47.3815				0	380	10.5879
1	381	47.5062				0	381	10.6158
1	382	47.6309				0	382	10.6436
1	383	47.7556				0	383	10.6715
1	384	47.8803				0	384	10.6994
1	385	48.005				0	385	10.7272
1	386	48.1297				0	386	10.7551
1	387	48.2544				0	387	10.7829
1	388	48.3791				0	388	10.8108
1	389	48.5037				0	389	10.8387
1	390	48.6284				0	390	10.8665
1	391	48.7531				0	391	10.8944
1	392	48.8778				0	392	10.9223
1	393	49.0025				0	393	10.9501
1	394	49.1272				0	394	10.978
1	395	49.2519				0	395	11.0059
1	396	49.3766				0	396	11.0337
1	397	49.5012				0	397	11.0616
1	398	49.6259				0	398	11.0894
1	399	49.7506				0	399	11.1173
1	400	49.8753				0	400	11.1452
1	401	50				0	401	11.173
1	402	50.1247				0	402	11.2009
1	403	50.2494				0	403	11.2288
1	404	50.3741				0	404	11.2566
1	405	50.4988				0	405	11.2845
1	406	50.6234				0	406	11.3123
1	407	50.7481				0	407	11.3402
1	408	50.8728				0	408	11.3681
1	409	50.9975				0	409	11.3959
1	410	51.1222				0	410	11.4238
1	411	51.2469				0	411	11.4517
1	412	51.3716				0	412	11.4795
1	413	51.4963				0	413	11.5074
1	414	51.6209				0	414	11.5352
1	415	51.7456				0	415	11.5631
1	416	51.8703				0	416	11.591
1	417	51.995				0	417	11.6188
1	418	52.1197				0	418	11.6467
1	419	52.2444				0	419	11.6746
1	420	52.3691				0	420	11.7024
1	421	52.4938				0	421	11.7303
1	422	52.6185				0	422	11.7581
1	423	52.7431				0	423	11.786
1	424	52.8678				0	424	11.8139
1	425	52.9925				0	425	11.8417
1	426	53.1172				0	426	11.8696
1	427	53.2419				0	427	11.8975
1	428	53.3666				0	428	11.9253
1	429	53.4913				0	429	11.9532
1	430	53.616				0	430	11.9811
1	431	53.7406				0	431	12.0089
1	432	53.8653				0	432	12.0368
1	433	53.99				0	433	12.0646
1	434	54.1147				0	434	12.0925
1	435	54.2394				0	435	12.1204
1	436	54.3641				0	436	12.1482
1	437	54.4888				0	437	12.1761
1	438	54.6135				0	438	12.204
1	439	54.7382				0	439	12.2318
1	440	54.8628				0	440	12.2597
1	441	54.9875				0	441	12.2875
1	442	55.1122				0	442	12.3154
1	443	55.2369				0	443	12.3433
1	444	55.3616				0	444	12.3711
1	445	55.4863				0	445	12.399
1	446	55.611				0	446	12.4269
1	447	55.7357				0	447	12.4547
1	448	55.8603				0	448	12.4826
1	449	55.985				0	449	12.5104
1	450	56.1097				0	450	12.5383
1	451	56.2344				0	451	12.5662
1	452	56.3591				0	452	12.594
1	453	56.4838				0	453	12.6219
1	454	56.6085				0	454	12.6498
1	455	56.7332				0	455	12.6776
1	456	56.8579				0	456	12.7055
1	457	56.9825				0	457	12.7334
1	458	57.1072				0	458	12.7612
1	459	57.2319				0	459	12.7891
1	460	57.3566				0	460	12.8169
1	461	57.4813				0	461	12.8448
1	462	57.606				0	462	12.8727
1	463	57.7307				0	463	12.9005
1	464	57.8554				0	464	12.9284
1	465	57.98				0	465	12.9563
1	466	58.1047				0	466	12.9841
1	467	58.2294				0	467	13.012
1	468	58.3541				0	468	13.0398
1	469	58.4788				0	469	13.0677
1	470	58.6035				0	470	13.0956
1	471	58.7282				0	471	13.1234
1	472	58.8529				0	472	13.1513
1	473	58.9776				0	473	13.1792
1	474	59.1022				0	474	13.207
1	475	59.2269				0	475	13.2349
1	476	59.3516				0	476	13.2627
1	477	59.4763				0	477	13.2906
1	478	59.601				0	478	13.3185
1	479	59.7257				0	479	13.3463
1	480	59.8504				0	480	13.3742
1	481	59.9751				0	481	13.4021
1	482	60.0998				0	482	13.4299
1	483	60.2244				0	483	13.4578
1	484	60.3491				0	484	13.4857
1	485	60.4738				0	485	13.5135
1	486	60.5985				0	486	13.5414
2	487	60.7232				0	487	13.5692
2	488	60.8479				0	488	13.5971
2	489	60.9726				0	489	13.625
2	490	61.0973				0	490	13.6528
2	491	61.2219				0	491	13.6807
2	492	61.3466				0	492	13.7086
2	493	61.4713				0	493	13.7364
2	494	61.596				0	494	13.7643
2	495	61.7207				0	495	13.7921
2	496	61.8454				0	496	13.82
2	497	61.9701				0	497	13.8479
2	498	62.0948				0	498	13.8757
2	499	62.2195				0	499	13.9036
2	500	62.3441				0	500	13.9315
2	501	62.4688				0	501	13.9593
2	502	62.5935				0	502	13.9872
2	503	62.7182				0	503	14.015
2	504	62.8429				0	504	14.0429
2	505	62.9676				0	505	14.0708
2	506	63.0923				0	506	14.0986
2	507	63.217				0	507	14.1265
2	508	63.3416				0	508	14.1544
2	509	63.4663				0	509	14.1822
2	510	63.591				0	510	14.2101
2	511	63.7157				0	511	14.2379
2	512	63.8404				0	512	14.2658
2	513	63.9651				0	513	14.2937
2	514	64.0898				0	514	14.3215
2	515	64.2145				0	515	14.3494
2	516	64.3392				0	516	14.3773
2	517	64.4638				0	517	14.4051
2	518	64.5885				0	518	14.433
2	519	64.7132				0	519	14.4609
2	520	64.8379				0	520	14.4887
2	521	64.9626				0	521	14.5166
2	522	65.0873				0	522	14.5444
2	523	65.212				0	523	14.5723
2	524	65.3367				0	524	14.6002
2	525	65.4613				0	525	14.628
2	526	65.586				0	526	14.6559
2	527	65.7107				0	527	14.6838
2	528	65.8354				0	528	14.7116
2	529	65.9601				0	529	14.7395
2	530	66.0848				0	530	14.7673
2	531	66.2095				0	531	14.7952
2	532	66.3342				0	532	14.8231
2	533	66.4589				0	533	14.8509
2	534	66.5835				0	534	14.8788
2	535	66.7082				0	535	14.9067
2	536	66.8329				0	536	14.9345
2	537	66.9576				0	537	14.9624
2	538	67.0823				0	538	14.9902
2	539	67.207				0	539	15.0181
2	540	67.3317				0	540	15.046
2	541	67.4564				0	541	15.0738
2	542	67.581				0	542	15.1017
2	543	67.7057				0	543	15.1296
2	544	67.8304				0	544	15.1574
2	545	67.9551				0	545	15.1853
2	546	68.0798				0	546	15.2132
2	547	68.2045				0	547	15.241
2	548	68.3292				0	548	15.2689
2	549	68.4539				0	549	15.2967
2	550	68.5786				0	550	15.3246
2	551	68.7032				0	551	15.3525
2	552	68.8279				0	552	15.3803
2	553	68.9526				0	553	15.4082
2	554	69.0773				0	554	15.4361
2	555	69.202				0	555	15.4639
2	556	69.3267				0	556	15.4918
2	557	69.4514				0	557	15.5196
2	558	69.5761				0	558	15.5475
2	559	69.7007				0	559	15.5754
2	560	69.8254				0	560	15.6032
2	561	69.9501				0	561	15.6311
2	562	70.0748				0	562	15.659
2	563	70.1995				0	563	15.6868
2	564	70.3242				0	564	15.7147
2	565	70.4489				0	565	15.7425
2	566	70.5736				0	566	15.7704
2	567	70.6983				0	567	15.7983
2	568	70.8229				0	568	15.8261
2	569	70.9476				0	569	15.854
2	570	71.0723				0	570	15.8819
2	571	71.197				0	571	15.9097
2	572	71.3217				0	572	15.9376
2	573	71.4464				0	573	15.9654
2	574	71.5711				0	574	15.9933
2	575	71.6958				0	575	16.0212
2	576	71.8204				0	576	16.049
2	577	71.9451				0	577	16.0769
2	578	72.0698				0	578	16.1048
2	579	72.1945				0	579	16.1326
2	580	72.3192				0	580	16.1605
2	581	72.4439				0	581	16.1884
2	582	72.5686				0	582	16.2162
2	583	72.6933				0	583	16.2441
2	584	72.818				0	584	16.2719
2	585	72.9426				0	585	16.2998
2	586	73.0673				0	586	16.3277
2	587	73.192				0	587	16.3555
2	588	73.3167				0	588	16.3834
2	589	73.4414				0	589	16.4113
2	590	73.5661				0	590	16.4391
2	591	73.6908				0	591	16.467
2	592	73.8155				0	592	16.4948
2	593	73.9401				0	593	16.5227
2	594	74.0648				0	594	16.5506
2	595	74.1895				0	595	16.5784
2	596	74.3142				0	596	16.6063
2	597	74.4389				0	597	16.6342
2	598	74.5636				0	598	16.662
2	599	74.6883				0	599	16.6899
2	600	74.813				0	600	16.7177
2	601	74.9377				0	601	16.7456
2	602	75.0623				0	602	16.7735
2	603	75.187				0	603	16.8013
2	604	75.3117				0	604	16.8292
2	605	75.4364				0	605	16.8571
2	606	75.5611				0	606	16.8849
2	607	75.6858				0	607	16.9128
2	608	75.8105				0	608	16.9407
2	609	75.9352				0	609	16.9685
2	610	76.0599				0	610	16.9964
2	611	76.1845				0	611	17.0242
2	612	76.3092				0	612	17.0521
2	613	76.4339				0	613	17.08
2	614	76.5586				0	614	17.1078
2	615	76.6833				0	615	17.1357
2	616	76.808				0	616	17.1636
2	617	76.9327				0	617	17.1914
2	618	77.0574				0	618	17.2193
2	619	77.182				0	619	17.2471
2	620	77.3067				0	620	17.275
2	621	77.4314				0	621	17.3029
2	622	77.5561				0	622	17.3307
2	623	77.6808				0	623	17.3586
2	624	77.8055				0	624	17.3865
2	625	77.9302				0	625	17.4143
2	626	78.0549				0	626	17.4422
2	627	78.1796				0	627	17.47
2	628	78.3042				0	628	17.4979
2	629	78.4289				0	629	17.5258
2	630	78.5536				0	630	17.5536
2	631	78.6783				0	631	17.5815
2	632	78.803				0	632	17.6094
2	633	78.9277				0	633	17.6372
2	634	79.0524				0	634	17.6651
2	635	79.1771				0	635	17.693
2	636	79.3017				0	636	17.7208
2	637	79.4264				0	637	17.7487
2	638	79.5511				0	638	17.7765
2	639	79.6758				0	639	17.8044
2	640	79.8005				0	640	17.8323
2	641	79.9252				0	641	17.8601
2	642	80.0499				0	642	17.888
2	643	80.1746				0	643	17.9159
2	644	80.2993				0	644	17.9437
2	645	80.4239				0	645	17.9716
2	646	80.5486				0	646	17.9994
2	647	80.6733				0	647	18.0273
2	648	80.798				0	648	18.0552
2	649	80.9227				0	649	18.083
2	650	81.0474				0	650	18.1109
2	651	81.1721				0	651	18.1388
2	652	81.2968				0	652	18.1666
2	653	81.4214				0	653	18.1945
2	654	81.5461				0	654	18.2223
2	655	81.6708				0	655	18.2502
2	656	81.7955				0	656	18.2781
2	657	81.9202				0	657	18.3059
2	658	82.0449				0	658	18.3338
2	659	82.1696				0	659	18.3617
2	660	82.2943				0	660	18.3895
2	661	82.419				0	661	18.4174
2	662	82.5436				0	662	18.4452
2	663	82.6683				0	663	18.4731
2	664	82.793				0	664	18.501
3	665	82.9177				0	665	18.5288
3	666	83.0424				0	666	18.5567
3	667	83.1671				0	667	18.5846
3	668	83.2918				0	668	18.6124
3	669	83.4165				0	669	18.6403
3	670	83.5411				0	670	18.6682
3	671	83.6658				0	671	18.696
3	672	83.7905				0	672	18.7239
3	673	83.9152				0	673	18.7517
3	674	84.0399				0	674	18.7796
3	675	84.1646				0	675	18.8075
3	676	84.2893				0	676	18.8353
3	677	84.414				0	677	18.8632
3	678	84.5387				0	678	18.8911
3	679	84.6633				0	679	18.9189
3	680	84.788				0	680	18.9468
3	681	84.9127				0	681	18.9746
3	682	85.0374				0	682	19.0025
3	683	85.1621				0	683	19.0304
3	684	85.2868				0	684	19.0582
3	685	85.4115				0	685	19.0861
3	686	85.5362				0	686	19.114
3	687	85.6608				0	687	19.1418
3	688	85.7855				0	688	19.1697
3	689	85.9102				0	689	19.1975
3	690	86.0349				0	690	19.2254
3	691	86.1596				0	691	19.2533
3	692	86.2843				0	692	19.2811
3	693	86.409				0	693	19.309
3	694	86.5337				0	694	19.3369
3	695	86.6584				0	695	19.3647
3	696	86.783				0	696	19.3926
3	697	86.9077				0	697	19.4205
3	698	87.0324				0	698	19.4483
3	699	87.1571				0	699	19.4762
3	700	87.2818				0	700	19.504
3	701	87.4065				0	701	19.5319
3	702	87.5312				0	702	19.5598
3	703	87.6559				0	703	19.5876
3	704	87.7805				0	704	19.6155
3	705	87.9052				0	705	19.6434
3	706	88.0299				0	706	19.6712
3	707	88.1546				0	707	19.6991
3	708	88.2793				0	708	19.7269
3	709	88.404				0	709	19.7548
3	710	88.5287				0	710	19.7827
3	711	88.6534				0	711	19.8105
3	712	88.7781				0	712	19.8384
3	713	88.9027				0	713	19.8663
3	714	89.0274				0	714	19.8941
3	715	89.1521				0	715	19.922
3	716	89.2768				0	716	19.9498
3	717	89.4015				0	717	19.9777
3	718	89.5262				0	718	20.0056
3	719	89.6509				0	719	20.0334
3	720	89.7756				0	720	20.0613
3	721	89.9002				0	721	20.0892
3	722	90.0249				0	722	20.117
3	723	90.1496				0	723	20.1449
3	724	90.2743				0	724	20.1728
3	725	90.399				0	725	20.2006
3	726	90.5237				0	726	20.2285
3	727	90.6484				0	727	20.2563
3	728	90.7731				0	728	20.2842
3	729	90.8978				0	729	20.3121
4	730	91.0224				0	730	20.3399
4	731	91.1471				0	731	20.3678
4	732	91.2718				0	732	20.3957
4	733	91.3965				0	733	20.4235
4	734	91.5212				0	734	20.4514
4	735	91.6459				0	735	20.4792
4	736	91.7706				0	736	20.5071
4	737	91.8953				0	737	20.535
4	738	92.02				0	738	20.5628
4	739	92.1446				0	739	20.5907
4	740	92.2693				0	740	20.6186
4	741	92.394				0	741	20.6464
4	742	92.5187				0	742	20.6743
4	743	92.6434				0	743	20.7021
4	744	92.7681				0	744	20.73
4	745	92.8928				0	745	20.7579
4	746	93.0175				0	746	20.7857
4	747	93.1421				0	747	20.8136
4	748	93.2668				0	748	20.8415
4	749	93.3915				0.0166667	749	20.8693
4	750	93.5162				0.0166667	750	20.8972
4	751	93.6409				0.0166667	751	20.925
4	752	93.7656				0.0166667	752	20.9529
4	753	93.8903				0.0166667	753	20.9808
4	754	94.015				0.0166667	754	21.0086
4	755	94.1397				0.0166667	755	21.0365
4	756	94.2643				0.0166667	756	21.0644
4	757	94.389				0.0166667	757	21.0922
4	758	94.5137				0.0166667	758	21.1201
4	759	94.6384				0.0166667	759	21.148
4	760	94.7631				0.0166667	760	21.1758
4	761	94.8878				0.0166667	761	21.2037
4	762	95.0125				0.0166667	762	21.2315
4	763	95.1372				0.0166667	763	21.2594
4	764	95.2618				0.0166667	764	21.2873
4	765	95.3865				0.0166667	765	21.3151
4	766	95.5112				0.0166667	766	21.343
5	767	95.6359				0.0166667	767	21.3709
5	768	95.7606				0.0166667	768	21.3987
5	769	95.8853				0.0166667	769	21.4266
5	770	96.01				0.0166667	770	21.4544
5	771	96.1347				0.0166667	771	21.4823
5	772	96.2594				0.0166667	772	21.5102
5	773	96.384				0.0166667	773	21.538
5	774	96.5087				0.0166667	774	21.5659
5	775	96.6334				0.0166667	775	21.5938
5	776	96.7581				0.0166667	776	21.6216
5	777	96.8828				0.0166667	777	21.6495
5	778	97.0075				0.0166667	778	21.6773
5	779	97.1322				0.0166667	779	21.7052
5	780	97.2569				0.0166667	780	21.7331
5	781	97.3815				0.0166667	781	21.7609
5	782	97.5062				0.0166667	782	21.7888
6	783	97.6309				0.0166667	783	21.8167
6	784	97.7556				0.0166667	784	21.8445
6	785	97.8803				0.0166667	785	21.8724
6	786	98.005				0.0166667	786	21.9003
6	787	98.1297				0.0166667	787	21.9281
6	788	98.2544				0.0166667	788	21.956
6	789	98.3791				0.0166667	789	21.9838
6	790	98.5037				0.0166667	790	22.0117
6	791	98.6284				0.0166667	791	22.0396
7	792	98.7531				0.0166667	792	22.0674
7	793	98.8778				0.0166667	793	22.0953
7	794	99.0025				0.0166667	794	22.1232
8	795	99.1272				0.0166667	795	22.151
8	796	99.2519				0.0166667	796	22.1789
8	797	99.3766				0.0166667	797	22.2067
10	798	99.5012				0.0166667	798	22.2346
11	799	99.6259				0.0166667	799	22.2625
14	800	99.7506				0.0166667	800	22.2903
35	801	99.8753				0.0166667	801	22.3182
39	802	100				0.0166667	802	22.3461
						0.0166667	803	22.3739
						0.0166667	804	22.4018
						0.0166667	805	22.4296
						0.0166667	806	22.4575
						0.0166667	807	22.4854
						0.0166667	808	22.5132
						0.0166667	809	22.5411
						0.0166667	810	22.569
						0.0166667	811	22.5968
						0.0166667	812	22.6247
						0.0166667	813	22.6525
						0.0166667	814	22.6804
						0.0166667	815	22.7083
						0.0166667	816	22.7361
						0.0166667	817	22.764
						0.0166667	818	22.7919
						0.0166667	819	22.8197
						0.0166667	820	22.8476
						0.0166667	821	22.8755
						0.0166667	822	22.9033
						0.0166667	823	22.9312
						0.0166667	824	22.959
						0.0166667	825	22.9869
						0.0166667	826	23.0148
						0.0166667	827	23.0426
						0.0166667	828	23.0705
						0.0166667	829	23.0984
						0.0166667	830	23.1262
						0.0166667	831	23.1541
						0.0166667	832	23.1819
						0.0166667	833	23.2098
						0.0166667	834	23.2377
						0.0166667	835	23.2655
						0.0166667	836	23.2934
						0.0166667	837	23.3213
						0.0166667	838	23.3491
						0.0166667	839	23.377
						0.0166667	840	23.4048
						0.0166667	841	23.4327
						0.0166667	842	23.4606
						0.0166667	843	23.4884
						0.0333333	844	23.5163
						0.0333333	845	23.5442
						0.0333333	846	23.572
						0.0333333	847	23.5999
						0.0333333	848	23.6278
						0.0333333	849	23.6556
						0.0333333	850	23.6835
						0.0333333	851	23.7113
						0.0333333	852	23.7392
						0.0333333	853	23.7671
						0.0333333	854	23.7949
						0.05	855	23.8228
						0.05	856	23.8507
						0.05	857	23.8785
						0.05	858	23.9064
						0.05	859	23.9342
						0.05	860	23.9621
						0.05	861	23.99
						0.05	862	24.0178
						0.05	863	24.0457
						0.05	864	24.0736
						0.05	865	24.1014
						0.05	866	24.1293
						0.05	867	24.1571
						0.05	868	24.185
						0.05	869	24.2129
						0.05	870	24.2407
						0.05	871	24.2686
						0.05	872	24.2965
						0.05	873	24.3243
						0.05	874	24.3522
						0.05	875	24.3801
						0.05	876	24.4079
						0.05	877	24.4358
						0.05	878	24.4636
						0.0666667	879	24.4915
						0.0666667	880	24.5194
						0.0666667	881	24.5472
						0.0666667	882	24.5751
						0.0666667	883	24.603
						0.0666667	884	24.6308
						0.0666667	885	24.6587
						0.0666667	886	24.6865
						0.0666667	887	24.7144
						0.0666667	888	24.7423
						0.0666667	889	24.7701
						0.0666667	890	24.798
						0.0666667	891	24.8259
						0.0666667	892	24.8537
						0.0833333	893	24.8816
						0.0833333	894	24.9094
						0.0833333	895	24.9373
						0.0833333	896	24.9652
						0.0833333	897	24.993
						0.0833333	898	25.0209
						0.0833333	899	25.0488
						0.0833333	900	25.0766
						0.0833333	901	25.1045
						0.0833333	902	25.1323
						0.0833333	903	25.1602
						0.0833333	904	25.1881
						0.0833333	905	25.2159
						0.0833333	906	25.2438
						0.0833333	907	25.2717
						0.0833333	908	25.2995
						0.0833333	909	25.3274
						0.0833333	910	25.3553
						0.0833333	911	25.3831
						0.0833333	912	25.411
						0.0833333	913	25.4388
						0.0833333	914	25.4667
						0.1	915	25.4946
						0.1	916	25.5224
						0.1	917	25.5503
						0.1	918	25.5782
						0.1	919	25.606
						0.1	920	25.6339
						0.1	921	25.6617
						0.1	922	25.6896
						0.1	923	25.7175
						0.1	924	25.7453
						0.1	925	25.7732
						0.1	926	25.8011
						0.1	927	25.8289
						0.1	928	25.8568
						0.1	929	25.8846
						0.1	930	25.9125
						0.1	931	25.9404
						0.1	932	25.9682
						0.1	933	25.9961
						0.1	934	26.024
						0.1	935	26.0518
						0.1	936	26.0797
						0.1	937	26.1076
						0.1	938	26.1354
						0.1	939	26.1633
						0.1	940	26.1911
						0.1	941	26.219
						0.116667	942	26.2469
						0.116667	943	26.2747
						0.116667	944	26.3026
						0.116667	945	26.3305
						0.116667	946	26.3583
						0.116667	947	26.3862
						0.116667	948	26.414
						0.116667	949	26.4419
						0.116667	950	26.4698
						0.116667	951	26.4976
						0.116667	952	26.5255
						0.116667	953	26.5534
						0.116667	954	26.5812
						0.116667	955	26.6091
						0.116667	956	26.6369
						0.116667	957	26.6648
						0.116667	958	26.6927
						0.116667	959	26.7205
						0.116667	960	26.7484
						0.116667	961	26.7763
						0.116667	962	26.8041
						0.133333	963	26.832
						0.133333	964	26.8598
						0.133333	965	26.8877
						0.133333	966	26.9156
						0.133333	967	26.9434
						0.133333	968	26.9713
						0.133333	969	26.9992
						0.133333	970	27.027
						0.133333	971	27.0549
						0.133333	972	27.0828
						0.133333	973	27.1106
						0.15	974	27.1385
						0.15	975	27.1663
						0.15	976	27.1942
						0.15	977	27.2221
						0.15	978	27.2499
						0.15	979	27.2778
						0.15	980	27.3057
						0.15	981	27.3335
						0.15	982	27.3614
						0.15	983	27.3892
						0.15	984	27.4171
						0.15	985	27.445
						0.15	986	27.4728
						0.15	987	27.5007
						0.15	988	27.5286
						0.15	989	27.5564
						0.15	990	27.5843
						0.15	991	27.6121
						0.15	992	27.64
						0.15	993	27.6679
						0.15	994	27.6957
						0.15	995	27.7236
						0.166667	996	27.7515
						0.166667	997	27.7793
						0.166667	998	27.8072
						0.166667	999	27.8351
						0.166667	1000	27.8629
						0.166667	1001	27.8908
						0.166667	1002	27.9186
						0.166667	1003	27.9465
						0.166667	1004	27.9744
						0.166667	1005	28.0022
						0.166667	1006	28.0301
						0.166667	1007	28.058
						0.166667	1008	28.0858
						0.166667	1009	28.1137
						0.183333	1010	28.1415
						0.183333	1011	28.1694
						0.183333	1012	28.1973
						0.183333	1013	28.2251
						0.183333	1014	28.253
						0.183333	1015	28.2809
						0.183333	1016	28.3087
						0.183333	1017	28.3366
						0.183333	1018	28.3644
						0.183333	1019	28.3923
						0.2	1020	28.4202
						0.2	1021	28.448
						0.2	1022	28.4759
						0.2	1023	28.5038
						0.2	1024	28.5316
						0.2	1025	28.5595
						0.2	1026	28.5874
						0.2	1027	28.6152
						0.2	1028	28.6431
						0.2	1029	28.6709
						0.2	1030	28.6988
						0.2	1031	28.7267
						0.2	1032	28.7545
						0.2	1033	28.7824
						0.2	1034	28.8103
						0.2	1035	28.8381
						0.2	1036	28.866
						0.2	1037	28.8938
						0.2	1038	28.9217
						0.2	1039	28.9496
						0.216667	1040	28.9774
						0.216667	1041	29.0053
						0.216667	1042	29.0332
						0.216667	1043	29.061
						0.216667	1044	29.0889
						0.216667	1045	29.1167
						0.216667	1046	29.1446
						0.216667	1047	29.1725
						0.216667	1048	29.2003
						0.216667	1049	29.2282
						0.216667	1050	29.2561
						0.233333	1051	29.2839
						0.233333	1052	29.3118
						0.233333	1053	29.3396
						0.233333	1054	29.3675
						0.233333	1055	29.3954
						0.233333	1056	29.4232
						0.233333	1057	29.4511
						0.233333	1058	29.479
						0.233333	1059	29.5068
						0.233333	1060	29.5347
						0.233333	1061	29.5626
						0.233333	1062	29.5904
						0.233333	1063	29.6183
						0.233333	1064	29.6461
						0.233333	1065	29.674
						0.25	1066	29.7019
						0.25	1067	29.7297
						0.25	1068	29.7576
						0.25	1069	29.7855
						0.25	1070	29.8133
						0.25	1071	29.8412
						0.25	1072	29.869
						0.25	1073	29.8969
						0.25	1074	29.9248
						0.25	1075	29.9526
						0.25	1076	29.9805
						0.25	1077	30.0084
						0.25	1078	30.0362
						0.25	1079	30.0641
						0.266667	1080	30.0919
						0.266667	1081	30.1198
						0.266667	1082	30.1477
						0.266667	1083	30.1755
						0.266667	1084	30.2034
						0.266667	1085	30.2313
						0.266667	1086	30.2591
						0.266667	1087	30.287
						0.266667	1088	30.3149
						0.266667	1089	30.3427
						0.266667	1090	30.3706
						0.266667	1091	30.3984
						0.266667	1092	30.4263
						0.266667	1093	30.4542
						0.266667	1094	30.482
						0.266667	1095	30.5099
						0.283333	1096	30.5378
						0.283333	1097	30.5656
						0.283333	1098	30.5935
						0.283333	1099	30.6213
						0.283333	1100	30.6492
						0.283333	1101	30.6771
						0.283333	1102	30.7049
						0.283333	1103	30.7328
						0.283333	1104	30.7607
						0.3	1105	30.7885
						0.3	1106	30.8164
						0.3	1107	30.8442
						0.3	1108	30.8721
						0.3	1109	30.9
						0.3	1110	30.9278
						0.3	1111	30.9557
						0.3	1112	30.9836
						0.3	1113	31.0114
						0.3	1114	31.0393
						0.3	1115	31.0671
						0.3	1116	31.095
						0.3	1117	31.1229
						0.3	1118	31.1507
						0.3	1119	31.1786
						0.316667	1120	31.2065
						0.316667	1121	31.2343
						0.316667	1122	31.2622
						0.316667	1123	31.2901
						0.316667	1124	31.3179
						0.316667	1125	31.3458
						0.316667	1126	31.3736
						0.316667	1127	31.4015
						0.333333	1128	31.4294
						0.333333	1129	31.4572
						0.333333	1130	31.4851
						0.333333	1131	31.513
						0.333333	1132	31.5408
						0.333333	1133	31.5687
						0.333333	1134	31.5965
						0.333333	1135	31.6244
						0.333333	1136	31.6523
						0.333333	1137	31.6801
						0.333333	1138	31.708
						0.333333	1139	31.7359
						0.35	1140	31.7637
						0.35	1141	31.7916
						0.35	1142	31.8194
						0.35	1143	31.8473
						0.35	1144	31.8752
						0.35	1145	31.903
						0.35	1146	31.9309
						0.35	1147	31.9588
						0.35	1148	31.9866
						0.35	1149	32.0145
						0.35	1150	32.0424
						0.35	1151	32.0702
						0.35	1152	32.0981
						0.35	1153	32.1259
						0.35	1154	32.1538
						0.35	1155	32.1817
						0.35	1156	32.2095
						0.366667	1157	32.2374
						0.366667	1158	32.2653
						0.366667	1159	32.2931
						0.366667	1160	32.321
						0.366667	1161	32.3488
						0.366667	1162	32.3767
						0.366667	1163	32.4046
						0.366667	1164	32.4324
						0.366667	1165	32.4603
						0.366667	1166	32.4882
						0.383333	1167	32.516
						0.383333	1168	32.5439
						0.383333	1169	32.5717
						0.383333	1170	32.5996
						0.383333	1171	32.6275
						0.383333	1172	32.6553
						0.383333	1173	32.6832
						0.383333	1174	32.7111
						0.383333	1175	32.7389
						0.383333	1176	32.7668
						0.383333	1177	32.7947
						0.383333	1178	32.8225
						0.383333	1179	32.8504
						0.383333	1180	32.8782
						0.383333	1181	32.9061
						0.383333	1182	32.934
						0.383333	1183	32.9618
						0.4	1184	32.9897
						0.4	1185	33.0176
						0.4	1186	33.0454
						0.4	1187	33.0733
						0.4	1188	33.1011
						0.4	1189	33.129
						0.4	1190	33.1569
						0.416667	1191	33.1847
						0.416667	1192	33.2126
						0.416667	1193	33.2405
						0.416667	1194	33.2683
						0.416667	1195	33.2962
						0.416667	1196	33.324
						0.416667	1197	33.3519
						0.416667	1198	33.3798
						0.416667	1199	33.4076
						0.433333	1200	33.4355
						0.433333	1201	33.4634
						0.433333	1202	33.4912
						0.433333	1203	33.5191
						0.433333	1204	33.5469
						0.433333	1205	33.5748
						0.433333	1206	33.6027
						0.433333	1207	33.6305
						0.433333	1208	33.6584
						0.433333	1209	33.6863
						0.433333	1210	33.7141
						0.45	1211	33.742
						0.45	1212	33.7699
						0.45	1213	33.7977
						0.45	1214	33.8256
						0.45	1215	33.8534
						0.45	1216	33.8813
						0.45	1217	33.9092
						0.45	1218	33.937
						0.45	1219	33.9649
						0.45	1220	33.9928
						0.45	1221	34.0206
						0.45	1222	34.0485
						0.45	1223	34.0763
						0.466667	1224	34.1042
						0.466667	1225	34.1321
						0.466667	1226	34.1599
						0.466667	1227	34.1878
						0.466667	1228	34.2157
						0.466667	1229	34.2435
						0.466667	1230	34.2714
						0.466667	1231	34.2992
						0.466667	1232	34.3271
						0.466667	1233	34.355
						0.466667	1234	34.3828
						0.466667	1235	34.4107
						0.466667	1236	34.4386
						0.466667	1237	34.4664
						0.466667	1238	34.4943
						0.483333	1239	34.5222
						0.483333	1240	34.55
						0.483333	1241	34.5779
						0.483333	1242	34.6057
						0.483333	1243	34.6336
						0.483333	1244	34.6615
						0.483333	1245	34.6893
						0.483333	1246	34.7172
						0.483333	1247	34.7451
						0.483333	1248	34.7729
						0.483333	1249	34.8008
						0.483333	1250	34.8286
						0.5	1251	34.8565
						0.5	1252	34.8844
						0.5	1253	34.9122
						0.5	1254	34.9401
						0.5	1255	34.968
						0.5	1256	34.9958
						0.5	1257	35.0237
						0.5	1258	35.0515
						0.5	1259	35.0794
						0.5	1260	35.1073
						0.5	1261	35.1351
						0.5	1262	35.163
						0.5	1263	35.1909
						0.5	1264	35.2187
						0.5	1265	35.2466
						0.5	1266	35.2744
						0.5	1267	35.3023
						0.516667	1268	35.3302
						0.516667	1269	35.358
						0.516667	1270	35.3859
						0.516667	1271	35.4138
						0.516667	1272	35.4416
						0.516667	1273	35.4695
						0.516667	1274	35.4974
						0.516667	1275	35.5252
						0.516667	1276	35.5531
						0.516667	1277	35.5809
						0.516667	1278	35.6088
						0.516667	1279	35.6367
						0.516667	1280	35.6645
						0.516667	1281	35.6924
						0.533333	1282	35.7203
						0.533333	1283	35.7481
						0.533333	1284	35.776
						0.533333	1285	35.8038
						0.533333	1286	35.8317
						0.533333	1287	35.8596
						0.533333	1288	35.8874
						0.533333	1289	35.9153
						0.533333	1290	35.9432
						0.533333	1291	35.971
						0.533333	1292	35.9989
						0.55	1293	36.0267
						0.55	1294	36.0546
						0.55	1295	36.0825
						0.55	1296	36.1103
						0.55	1297	36.1382
						0.55	1298	36.1661
						0.55	1299	36.1939
						0.55	1300	36.2218
						0.55	1301	36.2497
						0.55	1302	36.2775
						0.55	1303	36.3054
						0.566667	1304	36.3332
						0.566667	1305	36.3611
						0.566667	1306	36.389
						0.566667	1307	36.4168
						0.566667	1308	36.4447
						0.566667	1309	36.4726
						0.566667	1310	36.5004
						0.566667	1311	36.5283
						0.566667	1312	36.5561
						0.566667	1313	36.584
						0.566667	1314	36.6119
						0.566667	1315	36.6397
						0.566667	1316	36.6676
						0.583333	1317	36.6955
						0.583333	1318	36.7233
						0.583333	1319	36.7512
						0.583333	1320	36.779
						0.583333	1321	36.8069
						0.583333	1322	36.8348
						0.583333	1323	36.8626
						0.583333	1324	36.8905
						0.583333	1325	36.9184
						0.583333	1326	36.9462
						0.6	1327	36.9741
						0.6	1328	37.002
						0.6	1329	37.0298
						0.6	1330	37.0577
						0.6	1331	37.0855
						0.6	1332	37.1134
						0.6	1333	37.1413
						0.6	1334	37.1691
						0.6	1335	37.197
						0.6	1336	37.2249
						0.6	1337	37.2527
						0.6	1338	37.2806
						0.616667	1339	37.3084
						0.616667	1340	37.3363
						0.616667	1341	37.3642
						0.616667	1342	37.392
						0.616667	1343	37.4199
						0.616667	1344	37.4478
						0.616667	1345	37.4756
						0.616667	1346	37.5035
						0.616667	1347	37.5313
						0.616667	1348	37.5592
						0.616667	1349	37.5871
						0.616667	1350	37.6149
						0.616667	1351	37.6428
						0.616667	1352	37.6707
						0.616667	1353	37.6985
						0.616667	1354	37.7264
						0.633333	1355	37.7542
						0.633333	1356	37.7821
						0.633333	1357	37.81
						0.633333	1358	37.8378
						0.633333	1359	37.8657
						0.633333	1360	37.8936
						0.633333	1361	37.9214
						0.633333	1362	37.9493
						0.633333	1363	37.9772
						0.633333	1364	38.005
						0.633333	1365	38.0329
						0.633333	1366	38.0607
						0.633333	1367	38.0886
						0.65	1368	38.1165
						0.65	1369	38.1443
						0.65	1370	38.1722
						0.65	1371	38.2001
						0.65	1372	38.2279
						0.65	1373	38.2558
						0.65	1374	38.2836
						0.65	1375	38.3115
						0.65	1376	38.3394
						0.65	1377	38.3672
						0.65	1378	38.3951
						0.65	1379	38.423
						0.65	1380	38.4508
						0.65	1381	38.4787
						0.65	1382	38.5065
						0.65	1383	38.5344
						0.65	1384	38.5623
						0.666667	1385	38.5901
						0.666667	1386	38.618
						0.666667	1387	38.6459
						0.666667	1388	38.6737
						0.666667	1389	38.7016
						0.666667	1390	38.7295
						0.666667	1391	38.7573
						0.666667	1392	38.7852
						0.666667	1393	38.813
						0.666667	1394	38.8409
						0.666667	1395	38.8688
						0.666667	1396	38.8966
						0.666667	1397	38.9245
						0.683333	1398	38.9524
						0.683333	1399	38.9802
						0.683333	1400	39.0081
						0.683333	1401	39.0359
						0.683333	1402	39.0638
						0.683333	1403	39.0917
						0.683333	1404	39.1195
						0.683333	1405	39.1474
						0.683333	1406	39.1753
						0.683333	1407	39.2031
						0.683333	1408	39.231
						0.683333	1409	39.2588
						0.683333	1410	39.2867
						0.683333	1411	39.3146
						0.683333	1412	39.3424
						0.683333	1413	39.3703
						0.683333	1414	39.3982
						0.683333	1415	39.426
						0.683333	1416	39.4539
						0.683333	1417	39.4817
						0.683333	1418	39.5096
						0.7	1419	39.5375
						0.7	1420	39.5653
						0.7	1421	39.5932
						0.7	1422	39.6211
						0.7	1423	39.6489
						0.7	1424	39.6768
						0.7	1425	39.7047
						0.7	1426	39.7325
						0.7	1427	39.7604
						0.7	1428	39.7882
						0.7	1429	39.8161
						0.7	1430	39.844
						0.7	1431	39.8718
						0.7	1432	39.8997
						0.716667	1433	39.9276
						0.716667	1434	39.9554
						0.716667	1435	39.9833
						0.716667	1436	40.0111
						0.716667	1437	40.039
						0.716667	1438	40.0669
						0.716667	1439	40.0947
						0.716667	1440	40.1226
						0.716667	1441	40.1505
						0.716667	1442	40.1783
						0.716667	1443	40.2062
						0.733333	1444	40.234
						0.733333	1445	40.2619
						0.733333	1446	40.2898
						0.733333	1447	40.3176
						0.733333	1448	40.3455
						0.733333	1449	40.3734
						0.733333	1450	40.4012
						0.733333	1451	40.4291
						0.733333	1452	40.457
						0.733333	1453	40.4848
						0.733333	1454	40.5127
						0.733333	1455	40.5405
						0.733333	1456	40.5684
						0.733333	1457	40.5963
						0.733333	1458	40.6241
						0.733333	1459	40.652
						0.733333	1460	40.6799
						0.733333	1461	40.7077
						0.75	1462	40.7356
						0.75	1463	40.7634
						0.75	1464	40.7913
						0.75	1465	40.8192
						0.75	1466	40.847
						0.75	1467	40.8749
						0.75	1468	40.9028
						0.75	1469	40.9306
						0.75	1470	40.9585
						0.75	1471	40.9863
						0.75	1472	41.0142
						0.766667	1473	41.0421
						0.766667	1474	41.0699
						0.766667	1475	41.0978
						0.766667	1476	41.1257
						0.766667	1477	41.1535
						0.766667	1478	41.1814
						0.766667	1479	41.2093
						0.766667	1480	41.2371
						0.766667	1481	41.265
						0.766667	1482	41.2928
						0.766667	1483	41.3207
						0.766667	1484	41.3486
						0.766667	1485	41.3764
						0.766667	1486	41.4043
						0.766667	1487	41.4322
						0.766667	1488	41.46
						0.766667	1489	41.4879
						0.766667	1490	41.5157
						0.783333	1491	41.5436
						0.783333	1492	41.5715
						0.783333	1493	41.5993
						0.783333	1494	41.6272
						0.783333	1495	41.6551
						0.783333	1496	41.6829
						0.783333	1497	41.7108
						0.783333	1498	41.7386
						0.783333	1499	41.7665
						0.8	1500	41.7944
						0.8	1501	41.8222
						0.8	1502	41.8501
						0.8	1503	41.878
						0.8	1504	41.9058
						0.8	1505	41.9337
						0.8	1506	41.9615
						0.8	1507	41.9894
						0.8	1508	42.0173
						0.8	1509	42.0451
						0.8	1510	42.073
						0.8	1511	42.1009
						0.8	1512	42.1287
						0.816667	1513	42.1566
						0.816667	1514	42.1845
						0.816667	1515	42.2123
						0.816667	1516	42.2402
						0.816667	1517	42.268
						0.816667	1518	42.2959
						0.816667	1519	42.3238
						0.816667	1520	42.3516
						0.816667	1521	42.3795
						0.816667	1522	42.4074
						0.816667	1523	42.4352
						0.816667	1524	42.4631
						0.816667	1525	42.4909
						0.816667	1526	42.5188
						0.816667	1527	42.5467
						0.816667	1528	42.5745
						0.833333	1529	42.6024
						0.833333	1530	42.6303
						0.833333	1531	42.6581
						0.833333	1532	42.686
						0.833333	1533	42.7138
						0.833333	1534	42.7417
						0.833333	1535	42.7696
						0.833333	1536	42.7974
						0.833333	1537	42.8253
						0.833333	1538	42.8532
						0.833333	1539	42.881
						0.833333	1540	42.9089
						0.833333	1541	42.9368
						0.833333	1542	42.9646
						0.833333	1543	42.9925
						0.85	1544	43.0203
						0.85	1545	43.0482
						0.85	1546	43.0761
						0.85	1547	43.1039
						0.85	1548	43.1318
						0.85	1549	43.1597
						0.85	1550	43.1875
						0.85	1551	43.2154
						0.85	1552	43.2432
						0.85	1553	43.2711
						0.85	1554	43.299
						0.85	1555	43.3268
						0.85	1556	43.3547
						0.85	1557	43.3826
						0.85	1558	43.4104
						0.85	1559	43.4383
						0.85	1560	43.4661
						0.85	1561	43.494
						0.866667	1562	43.5219
						0.866667	1563	43.5497
						0.866667	1564	43.5776
						0.866667	1565	43.6055
						0.866667	1566	43.6333
						0.866667	1567	43.6612
						0.866667	1568	43.689
						0.866667	1569	43.7169
						0.866667	1570	43.7448
						0.866667	1571	43.7726
						0.866667	1572	43.8005
						0.866667	1573	43.8284
						0.866667	1574	43.8562
						0.883333	1575	43.8841
						0.883333	1576	43.912
						0.883333	1577	43.9398
						0.883333	1578	43.9677
						0.883333	1579	43.9955
						0.883333	1580	44.0234
						0.883333	1581	44.0513
						0.883333	1582	44.0791
						0.9	1583	44.107
						0.9	1584	44.1349
						0.9	1585	44.1627
						0.9	1586	44.1906
						0.9	1587	44.2184
						0.9	1588	44.2463
						0.9	1589	44.2742
						0.9	1590	44.302
						0.916667	1591	44.3299
						0.916667	1592	44.3578
						0.916667	1593	44.3856
						0.916667	1594	44.4135
						0.916667	1595	44.4413
						0.916667	1596	44.4692
						0.916667	1597	44.4971
						0.916667	1598	44.5249
						0.916667	1599	44.5528
						0.933333	1600	44.5807
						0.933333	1601	44.6085
						0.933333	1602	44.6364
						0.933333	1603	44.6643
						0.933333	1604	44.6921
						0.933333	1605	44.72
						0.933333	1606	44.7478
						0.933333	1607	44.7757
						0.933333	1608	44.8036
						0.933333	1609	44.8314
						0.933333	1610	44.8593
						0.95	1611	44.8872
						0.95	1612	44.915
						0.95	1613	44.9429
						0.95	1614	44.9707
						0.95	1615	44.9986
						0.95	1616	45.0265
						0.95	1617	45.0543
						0.95	1618	45.0822
						0.95	1619	45.1101
						0.95	1620	45.1379
						0.95	1621	45.1658
						0.95	1622	45.1936
						0.95	1623	45.2215
						0.966667	1624	45.2494
						0.966667	1625	45.2772
						0.966667	1626	45.3051
						0.966667	1627	45.333
						0.966667	1628	45.3608
						0.966667	1629	45.3887
						0.966667	1630	45.4166
						0.966667	1631	45.4444
						0.966667	1632	45.4723
						0.966667	1633	45.5001
						0.966667	1634	45.528
						0.983333	1635	45.5559
						0.983333	1636	45.5837
						0.983333	1637	45.6116
						0.983333	1638	45.6395
						0.983333	1639	45.6673
						0.983333	1640	45.6952
						0.983333	1641	45.723
						0.983333	1642	45.7509
						0.983333	1643	45.7788
						1	1644	45.8066
						1	1645	45.8345
						1	1646	45.8624
						1	1647	45.8902
						1	1648	45.9181
						1	1649	45.9459
						1	1650	45.9738
						1	1651	46.0017
						1	1652	46.0295
						1	1653	46.0574
						1.01667	1654	46.0853
						1.01667	1655	46.1131
						1.01667	1656	46.141
						1.01667	1657	46.1688
						1.01667	1658	46.1967
						1.01667	1659	46.2246
						1.01667	1660	46.2524
						1.01667	1661	46.2803
						1.01667	1662	46.3082
						1.01667	1663	46.336
						1.01667	1664	46.3639
						1.01667	1665	46.3918
						1.01667	1666	46.4196
						1.01667	1667	46.4475
						1.03333	1668	46.4753
						1.03333	1669	46.5032
						1.03333	1670	46.5311
						1.03333	1671	46.5589
						1.03333	1672	46.5868
						1.03333	1673	46.6147
						1.03333	1674	46.6425
						1.03333	1675	46.6704
						1.05	1676	46.6982
						1.05	1677	46.7261
						1.05	1678	46.754
						1.05	1679	46.7818
						1.05	1680	46.8097
						1.05	1681	46.8376
						1.05	1682	46.8654
						1.05	1683	46.8933
						1.05	1684	46.9211
						1.05	1685	46.949
						1.05	1686	46.9769
						1.05	1687	47.0047
						1.05	1688	47.0326
						1.05	1689	47.0605
						1.05	1690	47.0883
						1.05	1691	47.1162
						1.06667	1692	47.1441
						1.06667	1693	47.1719
						1.06667	1694	47.1998
						1.06667	1695	47.2276
						1.06667	1696	47.2555
						1.06667	1697	47.2834
						1.06667	1698	47.3112
						1.06667	1699	47.3391
						1.06667	1700	47.367
						1.08333	1701	47.3948
						1.08333	1702	47.4227
						1.08333	1703	47.4505
						1.08333	1704	47.4784
						1.08333	1705	47.5063
						1.08333	1706	47.5341
						1.08333	1707	47.562
						1.08333	1708	47.5899
						1.08333	1709	47.6177
						1.1	1710	47.6456
						1.1	1711	47.6734
						1.1	1712	47.7013
						1.1	1713	47.7292
						1.1	1714	47.757
						1.1	1715	47.7849
						1.1	1716	47.8128
						1.11667	1717	47.8406
						1.11667	1718	47.8685
						1.11667	1719	47.8963
						1.11667	1720	47.9242
						1.11667	1721	47.9521
						1.11667	1722	47.9799
						1.11667	1723	48.0078
						1.11667	1724	48.0357
						1.11667	1725	48.0635
						1.11667	1726	48.0914
						1.11667	1727	48.1193
						1.13333	1728	48.1471
						1.13333	1729	48.175
						1.13333	1730	48.2028
						1.13333	1731	48.2307
						1.13333	1732	48.2586
						1.13333	1733	48.2864
						1.13333	1734	48.3143
						1.13333	1735	48.3422
						1.13333	1736	48.37
						1.13333	1737	48.3979
						1.15	1738	48.4257
						1.15	1739	48.4536
						1.15	1740	48.4815
						1.15	1741	48.5093
						1.15	1742	48.5372
						1.15	1743	48.5651
						1.16667	1744	48.5929
						1.16667	1745	48.6208
						1.16667	1746	48.6486
						1.16667	1747	48.6765
						1.16667	1748	48.7044
						1.16667	1749	48.7322
						1.16667	1750	48.7601
						1.16667	1751	48.788
						1.16667	1752	48.8158
						1.16667	1753	48.8437
						1.16667	1754	48.8716
						1.16667	1755	48.8994
						1.16667	1756	48.9273
						1.16667	1757	48.9551
						1.18333	1758	48.983
						1.18333	1759	49.0109
						1.18333	1760	49.0387
						1.18333	1761	49.0666
						1.18333	1762	49.0945
						1.18333	1763	49.1223
						1.2	1764	49.1502
						1.2	1765	49.178
						1.2	1766	49.2059
						1.2	1767	49.2338
						1.2	1768	49.2616
						1.2	1769	49.2895
						1.21667	1770	49.3174
						1.21667	1771	49.3452
						1.21667	1772	49.3731
						1.21667	1773	49.4009
						1.21667	1774	49.4288
						1.21667	1775	49.4567
						1.21667	1776	49.4845
						1.21667	1777	49.5124
						1.21667	1778	49.5403
						1.21667	1779	49.5681
						1.21667	1780	49.596
						1.23333	1781	49.6239
						1.23333	1782	49.6517
						1.23333	1783	49.6796
						1.23333	1784	49.7074
						1.23333	1785	49.7353
						1.23333	1786	49.7632
						1.23333	1787	49.791
						1.23333	1788	49.8189
						1.23333	1789	49.8468
						1.23333	1790	49.8746
						1.25	1791	49.9025
						1.25	1792	49.9303
						1.25	1793	49.9582
						1.25	1794	49.9861
						1.25	1795	50.0139
						1.25	1796	50.0418
						1.25	1797	50.0697
						1.25	1798	50.0975
						1.25	1799	50.1254
						1.25	1800	50.1532
						1.25	1801	50.1811
						1.26667	1802	50.209
						1.26667	1803	50.2368
						1.26667	1804	50.2647
						1.26667	1805	50.2926
						1.26667	1806	50.3204
						1.26667	1807	50.3483
						1.28333	1808	50.3761
						1.28333	1809	50.404
						1.28333	1810	50.4319
						1.28333	1811	50.4597
						1.28333	1812	50.4876
						1.28333	1813	50.5155
						1.28333	1814	50.5433
						1.28333	1815	50.5712
						1.28333	1816	50.5991
						1.28333	1817	50.6269
						1.28333	1818	50.6548
						1.3	1819	50.6826
						1.3	1820	50.7105
						1.3	1821	50.7384
						1.3	1822	50.7662
						1.31667	1823	50.7941
						1.31667	1824	50.822
						1.31667	1825	50.8498
						1.31667	1826	50.8777
						1.31667	1827	50.9055
						1.31667	1828	50.9334
						1.31667	1829	50.9613
						1.31667	1830	50.9891
						1.31667	1831	51.017
						1.31667	1832	51.0449
						1.33333	1833	51.0727
						1.33333	1834	51.1006
						1.33333	1835	51.1284
						1.33333	1836	51.1563
						1.33333	1837	51.1842
						1.33333	1838	51.212
						1.33333	1839	51.2399
						1.33333	1840	51.2678
						1.33333	1841	51.2956
						1.33333	1842	51.3235
						1.33333	1843	51.3514
						1.33333	1844	51.3792
						1.33333	1845	51.4071
						1.33333	1846	51.4349
						1.33333	1847	51.4628
						1.35	1848	51.4907
						1.35	1849	51.5185
						1.35	1850	51.5464
						1.36667	1851	51.5743
						1.36667	1852	51.6021
						1.36667	1853	51.63
						1.36667	1854	51.6578
						1.36667	1855	51.6857
						1.36667	1856	51.7136
						1.36667	1857	51.7414
						1.36667	1858	51.7693
						1.36667	1859	51.7972
						1.36667	1860	51.825
						1.36667	1861	51.8529
						1.36667	1862	51.8807
						1.38333	1863	51.9086
						1.38333	1864	51.9365
						1.38333	1865	51.9643
						1.38333	1866	51.9922
						1.38333	1867	52.0201
						1.38333	1868	52.0479
						1.38333	1869	52.0758
						1.38333	1870	52.1037
						1.38333	1871	52.1315
						1.4	1872	52.1594
						1.4	1873	52.1872
						1.4	1874	52.2151
						1.4	1875	52.243
						1.4	1876	52.2708
						1.4	1877	52.2987
						1.4	1878	52.3266
						1.4	1879	52.3544
						1.4	1880	52.3823
						1.4	1881	52.4101
						1.4	1882	52.438
						1.41667	1883	52.4659
						1.41667	1884	52.4937
						1.41667	1885	52.5216
						1.41667	1886	52.5495
						1.41667	1887	52.5773
						1.41667	1888	52.6052
						1.41667	1889	52.633
						1.41667	1890	52.6609
						1.43333	1891	52.6888
						1.43333	1892	52.7166
						1.43333	1893	52.7445
						1.43333	1894	52.7724
						1.43333	1895	52.8002
						1.43333	1896	52.8281
						1.43333	1897	52.8559
						1.43333	1898	52.8838
						1.43333	1899	52.9117
						1.43333	1900	52.9395
						1.43333	1901	52.9674
						1.43333	1902	52.9953
						1.45	1903	53.0231
						1.45	1904	53.051
						1.45	1905	53.0789
						1.45	1906	53.1067
						1.45	1907	53.1346
						1.45	1908	53.1624
						1.46667	1909	53.1903
						1.46667	1910	53.2182
						1.46667	1911	53.246
						1.46667	1912	53.2739
						1.46667	1913	53.3018
						1.46667	1914	53.3296
						1.46667	1915	53.3575
						1.46667	1916	53.3853
						1.46667	1917	53.4132
						1.48333	1918	53.4411
						1.48333	1919	53.4689
						1.48333	1920	53.4968
						1.48333	1921	53.5247
						1.48333	1922	53.5525
						1.48333	1923	53.5804
						1.48333	1924	53.6082
						1.48333	1925	53.6361
						1.48333	1926	53.664
						1.5	1927	53.6918
						1.5	1928	53.7197
						1.5	1929	53.7476
						1.5	1930	53.7754
						1.5	1931	53.8033
						1.51667	1932	53.8312
						1.51667	1933	53.859
						1.51667	1934	53.8869
						1.51667	1935	53.9147
						1.51667	1936	53.9426
						1.51667	1937	53.9705
						1.51667	1938	53.9983
						1.51667	1939	54.0262
						1.51667	1940	54.0541
						1.51667	1941	54.0819
						1.51667	1942	54.1098
						1.53333	1943	54.1376
						1.53333	1944	54.1655
						1.53333	1945	54.1934
						1.53333	1946	54.2212
						1.53333	1947	54.2491
						1.53333	1948	54.277
						1.53333	1949	54.3048
						1.55	1950	54.3327
						1.55	1951	54.3605
						1.55	1952	54.3884
						1.55	1953	54.4163
						1.55	1954	54.4441
						1.55	1955	54.472
						1.55	1956	54.4999
						1.55	1957	54.5277
						1.55	1958	54.5556
						1.55	1959	54.5834
						1.55	1960	54.6113
						1.55	1961	54.6392
						1.55	1962	54.667
						1.55	1963	54.6949
						1.55	1964	54.7228
						1.56667	1965	54.7506
						1.56667	1966	54.7785
						1.56667	1967	54.8064
						1.56667	1968	54.8342
						1.56667	1969	54.8621
						1.58333	1970	54.8899
						1.58333	1971	54.9178
						1.58333	1972	54.9457
						1.58333	1973	54.9735
						1.58333	1974	55.0014
						1.58333	1975	55.0293
						1.6	1976	55.0571
						1.6	1977	55.085
						1.6	1978	55.1128
						1.6	1979	55.1407
						1.6	1980	55.1686
						1.6	1981	55.1964
						1.61667	1982	55.2243
						1.61667	1983	55.2522
						1.61667	1984	55.28
						1.61667	1985	55.3079
						1.61667	1986	55.3357
						1.61667	1987	55.3636
						1.61667	1988	55.3915
						1.61667	1989	55.4193
						1.61667	1990	55.4472
						1.61667	1991	55.4751
						1.61667	1992	55.5029
						1.63333	1993	55.5308
						1.63333	1994	55.5587
						1.63333	1995	55.5865
						1.63333	1996	55.6144
						1.63333	1997	55.6422
						1.63333	1998	55.6701
						1.63333	1999	55.698
[truncated: 1,590 more rows]
